# Supplementary material for: Therapeutic Effects of Psoralea corylifolia and Morus alba Aqueous Extracts on Tetrahymena pyriformis-Infected Guppies (Poecilia reticulata) and Underlying Transcriptomic Mechanisms: Implications for Ciliate Parasite Control
Source: Animals (Basel). 2026 Mar 20;16(6):979. doi: 10.3390/ani16060979 (PMC13023337; doi:10.3390/ani16060979)
Supplement: Supplementary file 1 [file animals-16-00979-s001.zip]

Archive with 1 entries (1 files):
- Supplementary_Table_S1..xlsx
