# Supplementary material for: Therapeutic Effects of Psoralea corylifolia and Morus alba Aqueous Extracts on Tetrahymena pyriformis-Infected Guppies (Poecilia reticulata) and Underlying Transcriptomic Mechanisms: Implications for Ciliate Parasite Control
Source: Animals (Basel). 2026 Mar 20;16(6):979. doi: 10.3390/ani16060979 (PMC13023337; doi:10.3390/ani16060979)
Supplement: Supplementary file 1 [file animals-16-00979-s001.zip › Supplementary_Table_S1..xlsx]

## Sheet: T_vs_C.fpkm.DEG
GeneID	C1	C2	C3	T1	T2	T3	logFC	Type	Pvalue	FDR	Product
LOC103468708	6397.91	1614.41	1714.84	998.177	1622.86	1249.83	-1.32936	down	0.000104945	0.004521	hemoglobin subunit alpha-A
tnfrsf9a	21.082	12.511	15.555	7.366	6.215	5.548	-1.36123	down	0.00010538	0.00453094	tumor necrosis factor receptor superfamily, member 9a
LOC103473974	4.927	4.577	16.837	2.853	4.455	2.623	-1.40703	down	0.000107459	0.00460388	E3 ubiquitin/ISG15 ligase TRIM25-like
LOC103477547	1.564	0.313	1.597	0.308	0.327	0.608	-1.48054	down	0.000107986	0.00461615	C-type lectin domain family 12 member B-like
LOC103468221	1.936	1.844	2.018	0.654	0.77	0.767	-1.40274	down	0.000108917	0.004647	nuclear factor erythroid 2-related factor 1-like
LOC103465292	4.502	4.023	2.677	1.634	1.456	1.219	-1.37771	down	0.000113792	0.00483392	probable nuclear hormone receptor HR38
LOC103474836	2.289	0.479	0.411	0.137	0.375	0.61	-1.50001	down	0.000116647	0.00492938	complement C1q-like protein 2
LOC103461823	2.248	6.133	0.082	0.149	1.559	1.425	-1.43275	down	0.00012212	0.00513134	heat shock 70 kDa protein 12A-like
LOC103461775	4.865	11.398	0.996	0.045	3.563	2.883	-1.41042	down	0.000127649	0.00534343	uncharacterized LOC103461775
LOC103461753	3.014	3.708	14.478	2.706	2.895	2.524	-1.3833	down	0.000128699	0.00536714	sacsin-like
lpin1a	4.887	4.07	5.795	12.204	15.072	13.155	1.45437	up	0.000129738	0.00539154	lipin 1a
LOC103464045	0.204	0.641	0.533	1.491	1.399	0.907	1.46029	up	0.000132643	0.00549032	fibropellin-1
slc41a1	0.798	1.074	0.895	2.838	2.371	2.412	1.46066	up	0.000136575	0.00552827	solute carrier family 41 member 1
LOC103461157	0.456	0.502	0.291	1.651	0.882	1.039	1.51371	up	0.000137693	0.00553417	proprotein convertase subtilisin/kexin type 5-like
LOC103456582	0.259	0.671	0.508	1.274	1.739	1.152	1.53228	up	0.000139516	0.0055973	uncharacterized LOC103456582
sgk2b	0.173	1.049	0.527	1.209	2.536	1.165	1.4876	up	0.000139771	0.00559739	serum/glucocorticoid regulated kinase 2b
LOC103476162	37.982	33.438	36.768	8.938	26.083	7.502	-1.34716	down	0.00014443	0.00573225	growth-regulated alpha protein-like
tlcd4b	1.799	2.32	2.267	0.837	0.953	0.59	-1.42281	down	0.000160163	0.00631151	TLC domain containing 4b
cyp26b1	50.717	14.788	20.252	12.949	10.652	11.291	-1.29728	down	0.000161775	0.00636371	cytochrome P450, family 26, subfamily b, polypeptide 1
LOC103460535	7.132	0.09	6.644	0.082	4.235	1.237	-1.31949	down	0.000165508	0.00648757	selection and upkeep of intraepithelial T-cells protein 7-like
prrt4a	1.259	1.585	0.686	0.416	0.464	0.473	-1.38154	down	0.0001666	0.00651886	proline rich transmembrane protein 4a
LOC103473984	5.524	5.856	4.063	2.99	6.256	31.961	1.41576	up	0.000168663	0.00657638	protein phosphatase 1 regulatory subunit 3B-like
cyb5a	167.354	182.853	109.223	54.142	59.725	68.734	-1.33114	down	0.00017237	0.00669736	cytochrome b5 type A (microsomal)
LOC103476142	2.45	0.96	5.82	8.449	10.478	5.934	1.42919	up	0.000174131	0.00675398	matrix metalloproteinase-18
mmp13b	5.499	0.76	0.458	0.477	1.104	1.113	-1.31711	down	0.000174821	0.00675712	matrix metallopeptidase 13b
myh14	13.101	9.905	10.324	4.985	3.836	4.539	-1.31871	down	0.000178453	0.0068855	myosin, heavy chain 14, non-muscle
LOC103463478	4.953	5.234	3.208	2.041	1.387	1.853	-1.34232	down	0.000182986	0.00703593	uncharacterized protein C2orf72
agr1	117.906	108.997	71.186	29.071	48.106	42.375	-1.31808	down	0.000187599	0.007176	anterior gradient 1
neff2	0.13	0.488	0.689	0.614	2.184	0.805	1.46083	up	0.000191543	0.00731423	neuronal intermediate filament family member 2
gucy2ca	0.345	0.47	0.091	0.771	0.29	1.415	1.44741	up	0.000207105	0.00788135	guanylate cyclase 2Ca
LOC103479192	94.601	61.406	51.712	29.65	27.739	27.356	-1.2934	down	0.000211641	0.00804018	transferrin receptor protein 1-like
si:ch211-1e14.1	2.32	2.774	1.195	1.049	0.696	0.768	-1.32239	down	0.000215309	0.00813772	UPF0606 protein KIAA1549
rsph10b	0.027	0.958	0.027	0.666	1.304	0.772	1.43533	up	0.000220723	0.00832817	radial spoke head 10 homolog B
LOC103472347	8.397	6.501	12.904	30.857	21.269	21.352	1.40203	up	0.00022198	0.00836138	uncharacterized LOC103472347
adam22	0.161	0.414	0.427	0.781	1.108	0.809	1.4263	up	0.000230374	0.00858987	ADAM metallopeptidase domain 22
hsd17b12a	143.713	98.13	93.71	26.024	52.161	58.944	-1.29099	down	0.000237577	0.00878481	hydroxysteroid (17-beta) dehydrogenase 12a
LOC103466871	0.383	1.811	1.437	3.769	2.623	3.062	1.37982	up	0.000241228	0.00889016	Krueppel-like factor 15
tcap	9.701	23.068	29.308	64.105	56.289	40.287	1.37203	up	0.000242186	0.00891069	titin-cap (telethonin)
LOC103471482	0.914	0.63	0.94	2.399	2.436	2.007	1.46064	up	0.000245518	0.00894428	uncharacterized LOC103471482
LOC103481312	0.418	0.404	0.193	0.984	0.771	1.024	1.45038	up	0.000252523	0.00916936	G protein-activated inward rectifier potassium channel 1-like
LOC103478494	0.374	3.846	4.565	0.485	1.103	1.77	-1.38664	down	0.000255245	0.00923855	myelin-associated glycoprotein-like
LOC103470710	7.232	11.892	14.007	4.371	66.761	14.898	1.37658	up	0.000255261	0.00923855	natterin-3-like
ptchd1	0.416	1.157	0.85	0.987	3.988	1.317	1.37563	up	0.000263903	0.0094894	patched domain containing 1
LOC103477166	0.092	0.197	0.247	0.609	0.051	1.001	1.6263	up	0.000272102	0.00976839	ovarian cancer G-protein coupled receptor 1-like
myripa	0.833	1.362	2.084	3.435	4.091	3.556	1.37225	up	0.000274018	0.00980263	myosin VIIA and Rab interacting protein a
snap25a	0.347	0.346	0.411	0.447	2.008	0.58	1.45647	up	0.000275843	0.009839	synaptosome associated protein 25a
slc16a13	0.206	1.935	1.754	0.051	1.135	0.271	-1.41677	down	0.000276972	0.0098476	solute carrier family 16 member 13
usp43b	0.643	1.012	0.691	2.564	1.363	2.208	1.38572	up	0.000282347	0.0100227	ubiquitin specific peptidase 43b
LOC103460906	0.043	0.366	0.377	0.294	0.813	1.399	1.66902	up	0.000284295	0.0100757	myelin-oligodendrocyte glycoprotein-like
slc25a24l	0.589	1.298	0.626	0.193	0.257	0.477	-1.43583	down	0.000288996	0.0102259	solute carrier family 25 member 24, like
LOC103480910	2.694	2.671	2.822	16.895	1.927	2.831	1.40283	up	0.000293056	0.0103366	butyrophilin subfamily 1 member A1-like
LOC103456801	8.879	18.469	18.904	43.907	58.737	16.068	1.35982	up	0.000300186	0.0105546	ADP-ribosyl cyclase/cyclic ADP-ribose hydrolase 1-like
sox3	46.963	31.474	34.07	15.156	17.969	13.766	-1.26258	down	0.000304149	0.010677	SRY-box transcription factor 3
LOC103475437	34.493	19.764	19.231	9.646	9.275	11.805	-1.25797	down	0.000305558	0.0107095	adhesion G-protein coupled receptor G2
ndnfl	0.092	0.251	0.78	0.642	1.974	0.383	1.41472	up	0.000307081	0.0107459	neuron-derived neurotrophic factor, like
lnp1	0.252	0.261	0.349	0.175	1.821	0.34	1.43512	up	0.000326203	0.0113792	leukemia NUP98 fusion partner 1
LOC103465030	3.257	7.135	20.501	6.091	3.185	3.307	-1.2956	down	0.000329755	0.011485	interferon-induced GTP-binding protein Mx-like
amh	1.455	0.274	1.538	4.25	2.328	2.193	1.42394	up	0.000331301	0.0115027	anti-Mullerian hormone
arhgap44a	0.315	1.197	1.013	2.247	2.401	1.752	1.34075	up	0.000331837	0.0115033	Rho GTPase activating protein 44a
LOC103463035	2.377	0.491	1.22	0.794	0.147	0.688	-1.32581	down	0.000336261	0.0116277	nuclear factor 7, brain-like
cadpsb	0.367	0.383	1.121	0.326	2.426	2.048	1.35781	up	0.000337195	0.0116345	Ca2+-dependent activator protein for secretion b
LOC103471229	0.421	0.69	0.471	1.128	1.676	1.363	1.39556	up	0.000338324	0.0116545	alpha-1A adrenergic receptor
LOC103459456	20.122	19.789	21.461	7.843	9.42	8.097	-1.27493	down	0.000338825	0.0116545	dnaJ homolog subfamily B member 9-like
LOC103460752	69.553	38.908	128.764	50.791	11.497	36.512	-1.26365	down	0.00034039	0.0116902	uncharacterized LOC103460752
apoc1	7.661	0.108	1.385	1.687	0.564	1.468	-1.2988	down	0.000342907	0.0117585	apolipoprotein C-I
LOC103481269	0.138	0.467	0.542	1.39	0.844	0.786	1.39435	up	0.0003465	0.0118633	gap junction gamma-1 protein-like
clec3ba	5.703	8.891	9.004	21.035	19.432	19.607	1.34796	up	0.000347644	0.0118842	C-type lectin domain family 3, member Ba
ebp	2.289	3.315	1.668	1.022	1.242	0.63	-1.32839	down	0.000354904	0.0120951	EBP cholestenol delta-isomerase
p4ha1b	10.618	17.322	12.143	4.958	4.477	7.079	-1.27915	down	0.000356165	0.0121194	prolyl 4-hydroxylase, alpha polypeptide I b
LOC103471007	173.616	124.388	124.164	46.388	58.331	72.56	-1.25178	down	0.000357166	0.0121349	caspase-3
LOC103462922	0.361	0.336	1.124	0.247	0.141	0.286	-1.42988	down	0.000358225	0.0121523	tripartite motif-containing protein 16-like
LOC103461247	0.347	0.917	0.681	2.571	1.19	1.431	1.41513	up	0.000368753	0.0124145	membrane-bound O-acyltransferase domain-containing protein 2-like
LOC103460707	0.352	0.047	0	0	0.246	1.335	1.9783	up	0.000372684	0.0125089	ly6/PLAUR domain-containing protein 1
LOC103468376	52.936	26.945	34.964	14.346	13.228	21.063	-1.23951	down	0.000375528	0.0125491	GTPase IMAP family member 8
LOC103457563	2.001	1.317	1.283	0.449	0.887	0.505	-1.32005	down	0.000375579	0.0125491	pro-opiomelanocortin-like
LOC108165988	144.805	24.199	56.627	79.276	6.932	12.485	-1.19292	down	0.000386774	0.0127884	transmembrane protease serine 9-like
crema	66.019	44.268	44.823	19.331	22.988	23.363	-1.23968	down	0.000387037	0.0127884	cAMP responsive element modulator a
cep44	2.829	3.857	3.014	1.36	1.842	0.745	-1.29658	down	0.00039479	0.012824	centrosomal protein 44
csrp2	60.236	50.237	44.44	17.343	26.634	21.486	-1.24267	down	0.000404329	0.0131147	cysteine and glycine-rich protein 2
LOC103476176	8.718	5.428	9.109	22.84	16.218	20.653	1.36034	up	0.000415295	0.0134116	nuclear protein 2-like
LOC103460657	59.991	30.15	23.867	33.857	2.369	12.955	-1.21291	down	0.000418666	0.0134676	chymotrypsin-like protease CTRL-1
LOC103481282	0.354	1.478	0.862	2.281	1.803	2.71	1.33354	up	0.000419851	0.0134802	gastrula zinc finger protein XlCGF57.1-like
LOC103477883	56.912	43.233	42.465	25.294	17.404	17.985	-1.23267	down	0.000422253	0.0135377	persulfide dioxygenase ETHE1, mitochondrial-like
LOC103470761	2.539	1.765	1.032	0.449	1	0.722	-1.29622	down	0.000423339	0.0135438	GTPase IMAP family member 4-like
LOC103468962	1.857	3.154	0.781	0.546	1.323	0.439	-1.32629	down	0.000428453	0.0136772	claudin-4-like
clstn3	1.864	2.569	1.463	6.204	3.962	4.733	1.33696	up	0.000432335	0.0137813	calsyntenin 3
elfn2a	0.503	0.83	0.385	1.543	1.062	1.75	1.34042	up	0.000434779	0.0138195	extracellular leucine-rich repeat and fibronectin type III domain containing 2a
LOC103457516	46.995	38.932	29.556	13.021	17.883	18.177	-1.23439	down	0.000437007	0.0138704	syntaxin-11-like
il12bb	13.198	14.7	11.906	3.729	5.906	7.051	-1.25412	down	0.000439308	0.0139235	interleukin 12B, b
LOC103475801	0.141	0.472	0.501	0.537	1.734	0.705	1.4152	up	0.000441332	0.0139504	beta,beta-carotene 9',10'-oxygenase-like
LOC103461254	9.426	2.139	12.341	2.558	3.555	4.041	-1.23508	down	0.000441412	0.0139504	E3 ubiquitin/ISG15 ligase TRIM25-like
LOC103478883	5.82	2.502	2.102	0.865	1.599	1.9	-1.25561	down	0.000460016	0.0143959	zinc-binding protein A33
smtnl	68.723	50.546	66.323	25.853	25.661	27.731	-1.22771	down	0.000464022	0.0144793	smoothelin, like
LOC103474263	0.076	0.581	0.215	0	1.809	0.438	1.36257	up	0.000469302	0.0146235	extracellular calcium-sensing receptor-like
pmt	0.949	0.737	0.589	3.382	1.455	1.077	1.3771	up	0.00048796	0.0150778	phosphoethanolamine methyltransferase
LOC108167284	0.502	0.202	0.308	2.345	0.702	0.228	1.69134	up	0.000491364	0.0151619	uncharacterized LOC108167284
LOC108167061	46.528	32.834	28.69	16.964	11.801	17.459	-1.22496	down	0.000492158	0.0151653	transferrin receptor protein 1-like
nr4a3	8.587	4.633	4.648	2.757	2.703	2.259	-1.21057	down	0.00049986	0.0153387	nuclear receptor subfamily 4, group A, member 3
rasl11a	1.751	4.792	4.179	10.34	9.697	6.455	1.30474	up	0.00050196	0.0153706	RAS-like, family 11, member A
sdf2	15.155	12.094	12.317	5.347	7.529	4.067	-1.22343	down	0.000502977	0.0153706	stromal cell-derived factor 2
LOC103465837	2.276	1.106	2.109	0.712	0.667	0.93	-1.24872	down	0.000503761	0.0153734	sialic acid-binding Ig-like lectin 6
LOC103480853	5.143	5.477	4.475	13.43	12.612	11.7	1.32193	up	0.000507493	0.015466	FH2 domain-containing protein 1-like
moxd1l	7.65	55.447	15.964	1.018	155.865	34.583	1.27602	up	0.000513557	0.0156079	monooxygenase, DBH-like 1, like
LOC103480792	17.885	16.909	26.414	8.951	15.877	1.53	-1.21539	down	0.00052647	0.0159566	butyrophilin subfamily 2 member A2-like
LOC103459636	0.149	2.793	0.175	0.234	2.35	4.986	1.27932	up	0.000538411	0.0162079	NXPE family member 3-like
LOC103465938	6.302	2.583	1.619	1.721	1.7	1.041	-1.23462	down	0.000539223	0.0162103	interferon-induced transmembrane protein 1-like
LOC103476178	13.498	5.331	5.425	3.685	2.87	4.057	-1.1923	down	0.000551625	0.0165607	collagenase 3-like
slc5a6a	2.007	1.358	1.722	0.652	0.938	0.568	-1.23597	down	0.0005697	0.0170572	solute carrier family 5 member 6a
LOC108167163	41.156	24.043	39.207	11.228	18.206	15.73	-1.20891	down	0.000575701	0.0171929	E3 ubiquitin-protein ligase KEG
LOC103480540	12.986	6.585	4.914	3.353	1.865	5.46	-1.19703	down	0.000575897	0.0171929	interferon-induced very large GTPase 1-like
LOC103464128	14.143	11.453	10.642	4.622	5.224	5.806	-1.211	down	0.000578088	0.0171929	oxygen-dependent coproporphyrinogen-III oxidase, mitochondrial-like
hspb6	8.716	17	23.342	44.375	42.881	32.793	1.29101	up	0.00058151	0.017204	heat shock protein, alpha-crystallin-related, b6
kcnk10b	0.116	2.131	0.038	0.285	0.13	0.48	-1.3493	down	0.00058154	0.017204	potassium channel, subfamily K, member 10b
LOC103474842	6.477	1.862	2.4	1.102	1.714	1.886	-1.191	down	0.000581583	0.017204	complement C2
LOC103481578	0.666	0.425	1.181	1.324	2.696	1.753	1.3442	up	0.000601912	0.0177344	uncharacterized LOC103481578
uck2a	3.695	4.656	0.474	8.341	8.631	4.985	1.31472	up	0.000623195	0.0182886	uridine-cytidine kinase 2a
LOC103468019	1.973	0.488	1.309	3.681	4.26	1.697	1.35347	up	0.00062895	0.0184127	transketolase
LOC103477172	0.082	0.412	1.725	0.351	0.154	0.3	-1.45943	down	0.000629082	0.0184127	uncharacterized LOC103477172
LOC103470234	47.099	106.578	103.326	55.406	15.261	39.461	-1.22258	down	0.000637222	0.0186214	protein FAM83B-like
LOC103460541	1.028	3.967	0.572	5.783	0.479	7.235	1.27721	up	0.000637892	0.0186214	uncharacterized LOC103460541
arrdc2	25.607	24.359	17.52	33.384	46.242	85.547	1.29128	up	0.000643833	0.0187654	arrestin domain containing 2
scpp1	0.347	0.977	0.745	2.136	2.284	0.843	1.34568	up	0.000671247	0.0193658	secretory calcium-binding phosphoprotein 1
bmper	1.752	4.291	2.628	8.574	7.1	5.329	1.27603	up	0.00068322	0.0196346	BMP binding endothelial regulator
ace	0.268	1.299	0.221	0.929	2.35	1.146	1.30589	up	0.00068674	0.0196945	angiotensin I converting enzyme (peptidyl-dipeptidase A) 1
LOC103477213	28.314	37.244	1.499	0.747	11.838	16.572	-1.20146	down	0.000694378	0.0198524	calpain-2 catalytic subunit-like
kcna4	0.164	0.509	0.462	0.803	1.13	0.809	1.27031	up	0.000711915	0.0203015	potassium voltage-gated channel, shaker-related subfamily, member 4
LOC103469538	20.81	16.171	4.279	4.533	6.613	6.998	-1.18512	down	0.000715333	0.0203727	vesicle-associated membrane protein 8-like
LOC108166227	1.41	0.882	8.099	1.25	2.027	1.113	-1.24247	down	0.000720419	0.0204913	uncharacterized LOC108166227
c1ql1l2	0.055	0.355	0.126	0.118	1.111	0.156	1.36465	up	0.000727543	0.020641	complement component 1, q subcomponent-like 1-like 2
LOC103461776	7.432	5.925	13.596	5.345	1.891	4.452	-1.20521	down	0.000732257	0.0206874	heat shock 70 kDa protein 12A-like
rdh10a	31.791	16.111	9.38	6.122	9.861	9.653	-1.15982	down	0.000737809	0.0206874	retinol dehydrogenase 10a
LOC108165998	118.304	76.695	207.956	94.429	27.908	54.923	-1.18474	down	0.000738271	0.0206874	CUB and zona pellucida-like domain-containing protein 1
pdia2	1.039	0.824	2.104	0.341	0.776	0.565	-1.23639	down	0.000740656	0.0206955	protein disulfide isomerase family A, member 2
LOC103473045	0.478	0.211	0.193	0.664	0.598	1.229	1.49471	up	0.000756767	0.0210925	hepatic lectin-like
LOC103480236	0.085	1.185	0.125	0.293	1.571	1.909	1.43349	up	0.000756767	0.0210925	uncharacterized LOC103480236
LOC103458577	11.261	14.904	9.698	5.004	5.635	5.066	-1.19112	down	0.000766123	0.0212998	sodium-dependent lysophosphatidylcholine symporter 1-B-like
itih6	0.209	2.976	2.463	6.337	4.413	2.6	1.24059	up	0.000787975	0.0217261	inter-alpha-trypsin inhibitor heavy chain family member 6
slc4a5b	0.11	0.634	0.305	0.15	1.851	0.548	1.27849	up	0.000788313	0.0217261	solute carrier family 4 member 5b
LOC103463513	1.204	0.829	2.805	0.92	0.483	0.633	-1.24744	down	0.00079363	0.0218455	5-hydroxytryptamine receptor 3C-like
agr2	179.05	73.882	152.192	40.566	54.106	85.785	-1.1667	down	0.000795057	0.0218577	anterior gradient 2
obscna	0.046	1.273	1.159	2.089	1.867	1.855	1.22861	up	0.000799296	0.021947	obscurin, cytoskeletal calmodulin and titin-interacting RhoGEF a
LOC103461564	0.313	0.246	0.614	0.616	1.215	1.241	1.3867	up	0.000825482	0.0225822	uncharacterized LOC103461564
LOC103468360	2.675	7.757	8.139	14.452	16.559	12.967	1.2436	up	0.0008318	0.022727	protein CYR61
LOC103460952	7.304	6.646	4.749	9.345	18.783	17.228	1.2782	up	0.000838311	0.022868	corticosteroid 11-beta-dehydrogenase isozyme 2-like
LOC103472017	4.319	10.442	1.573	1.134	3.752	2.223	-1.19982	down	0.000839023	0.022868	CMP-N-acetylneuraminate-beta-galactosamide-alpha-2,3-sialyltransferase 1-like
LOC103472377	17.33	17.03	62.948	18.469	15.525	8.833	-1.18398	down	0.000844029	0.0229579	receptor-transporting protein 4-like
frmd3	0.247	0.391	0.531	0.953	1.167	0.709	1.27285	up	0.000844389	0.0229579	FERM domain containing 3
LOC103460709	16.464	18.742	32.207	9.801	9.224	10.647	-1.18384	down	0.000853073	0.0231656	signal transducer and activator of transcription 1-like
LOC103478393	7.781	10.258	6.996	3.479	4.823	2.744	-1.1802	down	0.000856173	0.0232213	tumor necrosis factor receptor superfamily member 6B-like
kif5ab	0.295	0.879	0.728	0.425	3.111	0.995	1.25099	up	0.000860909	0.0233213	kinesin family member 5A, b
atf3	11.322	5.812	8.677	4.962	3.233	3.321	-1.16414	down	0.000879815	0.0237373	activating transcription factor 3
gmppb	33.271	33.826	23.281	11.98	15.054	13.239	-1.1661	down	0.000880267	0.0237373	GDP-mannose pyrophosphorylase B
lrtm1	0.277	1.075	0.803	1.951	2.233	1.021	1.27103	up	0.000880548	0.0237373	leucine rich repeats and transmembrane domains 1
LOC103470218	39.105	18.166	41.741	9.18	9.12	25.772	-1.16769	down	0.000897319	0.0241028	cationic trypsin-like
LOC103466254	0.759	1.02	0.967	1.984	2.612	2.076	1.27986	up	0.000901531	0.0241855	ovochymase-2
LOC103464155	4.616	6.289	5.772	2.836	2.453	2.052	-1.18348	down	0.000915716	0.0245363	deoxyribonuclease-2-alpha-like
LOC103464177	4.765	3.476	4.25	1.286	1.598	2.584	-1.19136	down	0.000926624	0.0247688	ceramide synthase 2-like
LOC103471571	12.468	10.246	54.329	12.741	13.164	8.143	-1.17802	down	0.00092986	0.0248254	GTPase IMAP family member 4-like
noxa1	15.735	12.566	12.415	4.437	7.326	6.45	-1.1605	down	0.000931268	0.0248331	NADPH oxidase activator 1
clec3a	14.158	104.88	110.278	149.233	277.72	107.157	1.21979	up	0.000934082	0.0248782	C-type lectin domain family 3, member A
pfkfb3	12.333	5.923	7.164	5.459	3.093	2.989	-1.13899	down	0.000947812	0.0251834	6-phosphofructo-2-kinase/fructose-2,6-biphosphatase 3
LOC108166861	29.327	0.012	87.926	22.36	14.517	15.654	-1.15849	down	0.00095009	0.0252138	ubiquitin carboxyl-terminal hydrolase 19-like
aacs	14.21	15.62	10.945	4.477	7.025	6.708	-1.16282	down	0.00095821	0.0253686	acetoacetyl-CoA synthetase
LOC103463548	22.995	15.706	15.192	7.46	6.077	10.73	-1.151	down	0.00096135	0.0254213	guanine nucleotide-binding protein subunit alpha-11-like
cfap65	0.347	0.53	0.533	0.828	1.671	0.889	1.26295	up	0.000975926	0.0257761	cilia and flagella associated protein 65
upb1	0.922	0.924	1.633	2.092	5.253	1.168	1.29026	up	0.000990652	0.0261339	ureidopropionase, beta
isl1a	0.31	0.709	0.92	1.404	1.952	1.263	1.25097	up	0.00100289	0.0264254	ISL LIM homeobox 1a
nr4a1	2.887	3.702	2.931	1.464	1.596	1.148	-1.17725	down	0.00101231	0.0266418	nuclear receptor subfamily 4, group A, member 1
LOC103461280	8.657	1.374	5.858	3.475	1.765	1.99	-1.13563	down	0.00102052	0.0268261	hydroperoxide isomerase ALOXE3-like
LOC103472843	0.754	1.668	0.347	0.232	0.369	0.515	-1.30872	down	0.00104961	0.0273888	glyceraldehyde-3-phosphate dehydrogenase-like
LOC103472993	10.345	6.993	11.13	4.782	4.281	3.804	-1.14548	down	0.0010518	0.0273888	cyclic GMP-AMP synthase
LOC103479345	0.691	0.996	0.431	2.129	0.371	2.53	1.24667	up	0.00106299	0.0275842	calsyntenin-2-like
pdp1	12.904	11.649	10.062	35.871	22.376	24.113	1.25047	up	0.00106303	0.0275842	pyruvate dehydrogenase phosphatase catalytic subunit 1
LOC103461048	8.241	7.342	5.152	2.175	3.669	3.54	-1.14354	down	0.0010843	0.0281031	transmembrane protein 56-B-like
sdhaf1	5.75	8.239	5.695	2.614	2.685	3.412	-1.17584	down	0.00109909	0.0283869	succinate dehydrogenase complex assembly factor 1
LOC103460909	3.999	25.568	3.034	3.313	3.917	7.006	-1.1952	down	0.00110697	0.028524	protein NLRC3-like
LOC103466394	1.169	1.288	0.924	5.305	1.854	1.221	1.30874	up	0.00111165	0.0286115	sperm acrosome membrane-associated protein 4-like
LOC103470206	0.72	0.386	0.763	1.212	2.186	1.265	1.31761	up	0.00112614	0.0287784	IDNK gluconokinase
gpr34b	3.944	4.386	3.088	1.715	1.334	2.06	-1.15973	down	0.0011271	0.0287784	G protein-coupled receptor 34b
cftr	1.767	1.726	0.624	0.328	1.037	0.485	-1.15278	down	0.00113021	0.0287784	CF transmembrane conductance regulator
jag1b	14.509	15.407	19.703	44.25	32.035	39.982	1.22843	up	0.00115601	0.0287784	jagged canonical Notch ligand 1b
coro2aa	11.608	7.032	6.525	3.243	4.244	4.034	-1.12695	down	0.0011579	0.0287784	coronin 2Aa
LOC108165942	13.692	15.297	17.875	36.666	23.936	49.027	1.22602	up	0.00115793	0.0287784	ribonuclease inhibitor-like
lrrc2	0.703	1.529	1.437	3.031	3.64	2.054	1.24909	up	0.00117482	0.0290251	leucine rich repeat containing 2
LOC103468142	53.995	51.974	60.172	142.522	121.64	125.989	1.23161	up	0.00117759	0.0290456	uncharacterized LOC103468142
glula	94.084	47.663	61.469	26.785	30.21	36.527	-1.11961	down	0.00117827	0.0290456	glutamate-ammonia ligase (glutamine synthase) a
LOC103461330	0.267	0.45	0.075	1.126	0.171	0.972	1.51494	up	0.00118179	0.0291001	seizure 6-like protein
nckap5l	3.066	3.806	2.868	6.884	7.621	8.203	1.22095	up	0.00124387	0.0304597	NCK-associated protein 5-like
LOC103465350	0.556	0.844	0.957	1.853	2.433	1.277	1.23785	up	0.00125844	0.030681	sorting nexin-6
stard14	109.355	64.855	76.4	31.704	39.187	44.778	-1.11542	down	0.00127324	0.03094	START domain containing 14
pprc1	7.702	5.204	7.01	2.365	4.565	2.229	-1.12041	down	0.00127788	0.0310187	PPARG related coactivator 1
LOC103472905	2.729	2.037	3.595	0.748	1.045	1.845	-1.19986	down	0.00128348	0.0311206	long neurotoxin OH-57-like
LOC108165997	1.534	9.627	9.429	11.138	20.166	15.576	1.18691	up	0.00128565	0.0311392	sodium channel subunit beta-2-like
LOC103461519	37.394	15.927	16.951	11.757	6.518	14.364	-1.10628	down	0.00129775	0.0313978	collagenase 3-like
LOC103466235	3.71	4.398	12.786	3.737	3.199	2.537	-1.14095	down	0.00134959	0.0325457	probable E3 ubiquitin-protein ligase HERC3
LOC103456804	0.271	0.134	0.838	0.656	1.236	1.213	1.31868	up	0.00136658	0.0329195	inositol monophosphatase 1-like
dnajb12b	5.773	4.43	6.703	2.619	1.479	3.573	-1.13974	down	0.00137076	0.0329844	DnaJ heat shock protein family (Hsp40) member B12b
saa	16.226	8.936	5.986	2.645	5.547	6.294	-1.10432	down	0.00137372	0.0330198	serum amyloid A
il11a	3.055	2.02	1.662	1.103	0.884	1.082	-1.13357	down	0.00138478	0.0332138	interleukin 11a
LOC103474899	13.668	8.406	10.509	20.811	32.755	22.763	1.22804	up	0.00138817	0.0332592	large neutral amino acids transporter small subunit 4
lrrc38b	0.383	1.356	0.963	2.133	2.732	1.338	1.19804	up	0.0013935	0.0333507	leucine rich repeat containing 38b
zmp:0000000896	5.6	3.91	7.818	14.353	16.925	9.085	1.21979	up	0.0014154	0.0336933	caspase recruitment domain-containing protein 10
nos1	0.188	0.453	0.374	0.123	2.166	0.095	1.22946	up	0.00143284	0.0339989	nitric oxide synthase 1 (neuronal)
LOC103460924	11.094	71.499	70.565	0	64.113	4.868	-1.15072	down	0.00144204	0.0341806	proteasome subunit beta type-6-B like protein
LOC103477560	1.081	0.966	2.729	1.495	6.197	3.562	1.23604	up	0.00144804	0.0342862	transmembrane protein 176B
LOC103466530	14.082	0.885	8.735	5.193	2.311	3.564	-1.09841	down	0.00145313	0.03437	arachidonate 12-lipoxygenase, 12R-type-like
LOC103480208	1.061	0.617	1.22	2.744	2.138	2.023	1.25172	up	0.00146054	0.0344809	uncharacterized LOC103480208
tiparp	55.621	42.376	49.708	23.147	24.035	21.436	-1.10603	down	0.00146092	0.0344809	TCDD-inducible poly(ADP-ribose) polymerase
LOC103480316	7.011	4.955	16.342	6.105	3.512	3.428	-1.11753	down	0.00147384	0.0347119	uncharacterized LOC103480316
LOC103475855	7.634	5.064	4.519	2.515	2.062	3.317	-1.12471	down	0.00148913	0.0350348	gap junction alpha-3 protein-like
itpa	25.143	22.408	18.845	10.25	10.915	9.546	-1.11227	down	0.0014987	0.0351929	inosine triphosphatase (nucleoside triphosphate pyrophosphatase)
itm2cb	2.875	1.745	2.155	1.322	1.008	0.767	-1.12859	down	0.00152655	0.0356881	integral membrane protein 2Cb
fam131ab	0.558	1.302	1.005	0.447	0.25	0.587	-1.15603	down	0.00153012	0.0357339	family with sequence similarity 131 member Ab
LOC103461596	3.551	3.664	1.873	1.311	1.69	1.024	-1.17438	down	0.0015321	0.0357425	cyclin-F-like
LOC103457199	2.532	0.589	3.16	0.425	0.857	1.549	-1.14884	down	0.00154331	0.0359519	uncharacterized LOC103457199
LOC103474039	1.359	0.315	0.938	0.362	0.247	0.446	-1.30547	down	0.00155343	0.0361263	actin, cytoplasmic-like
LOC103481896	0.314	0.75	0.379	2.067	0.73	0.732	1.28842	up	0.00162453	0.0375826	scavenger receptor cysteine-rich type 1 protein M130-like
LOC108167011	0.721	2.394	2.146	0.527	0.937	0.819	-1.20333	down	0.00164844	0.0380168	uncharacterized LOC108167011
hspa5	230.403	226.188	179.486	100.896	97.374	99.07	-1.09708	down	0.00165043	0.0380234	heat shock protein 5
evpla	143.593	75.591	95.827	46.172	46.332	56.262	-1.08234	down	0.00166131	0.0381946	envoplakin a
LOC103474636	2.483	1.881	3.091	5.991	6.495	4.72	1.2063	up	0.00167051	0.0382959	galaxin-2-like
LOC103465580	0.042	0.588	0.435	0.062	1.867	0.666	1.28249	up	0.00169007	0.0386157	potassium channel subfamily K member 15-like
LOC103471926	1.162	0.589	2.481	0.773	0.457	0.667	-1.15636	down	0.00169412	0.0386685	uncharacterized LOC103471926
LOC103480893	8.128	2.039	10.508	2.114	3.95	3.537	-1.10639	down	0.00170158	0.038759	E3 ubiquitin/ISG15 ligase TRIM25-like
LOC103468533	7.182	8.07	40.294	12.59	4.18	8.79	-1.1197	down	0.0017078	0.0388607	interferon-induced very large GTPase 1-like
slc43a1b	0.253	1.05	0.961	2.155	1.839	1.188	1.19356	up	0.00171292	0.0389373	solute carrier family 43 member 1b
LOC103468716	6984.03	2699.61	2251.57	1414.4	2510.22	1803.55	-1.05908	down	0.00172914	0.0392256	hemoglobin subunit beta-A-like
ccdc134	12.711	10.71	8.8	4.8	5.086	5.25	-1.08987	down	0.00176246	0.0399	coiled-coil domain containing 134
trpm6	0.731	1.123	1.315	2.357	2.536	2.291	1.18	up	0.00176695	0.0399607	transient receptor potential cation channel, subfamily M, member 6
LOC103463059	0.049	0.742	0	0.276	1.143	0.5	1.2754	up	0.00177874	0.0401866	hydroperoxide isomerase ALOXE3-like
sesn1	35.956	37.994	73.085	106.088	111.012	115.106	1.1759	up	0.00178085	0.0401933	sestrin 1
LOC103482346	2.601	2.041	0.28	6.902	4.068	0.655	1.23941	up	0.00179566	0.0404862	sialic acid-binding Ig-like lectin 13
gnao1b	1.012	1.432	0.868	3.081	2.362	2.147	1.19566	up	0.00180783	0.0406389	guanine nucleotide binding protein (G protein), alpha activating activity polypeptide O, b
cdkn1a	4.319	3.097	2.589	1.216	2.018	1.466	-1.0895	down	0.00180792	0.0406389	cyclin dependent kinase inhibitor 1A
dnajb11	44.756	46.078	38.901	19.021	23.323	18.786	-1.08558	down	0.00187926	0.0421144	DnaJ heat shock protein family (Hsp40) member B11
LOC103473638	0.468	1.193	1.489	2.688	1.359	3.085	1.17819	up	0.00188409	0.0421801	uncharacterized LOC103473638
pgm3	26.806	24.397	16.764	10.961	10.892	10.288	-1.08035	down	0.00189088	0.0422894	phosphoglucomutase 3
LOC103462110	6.685	8.214	8.646	13.456	21.295	18.368	1.1737	up	0.00191255	0.042688	mortality factor 4-like protein 1
acaca	17.053	17.599	13.866	6.56	8.734	7.603	-1.08326	down	0.00192146	0.0428436	acetyl-CoA carboxylase alpha
rgs16	6.413	8.488	8.831	23.957	14.467	15.227	1.17667	up	0.00193586	0.0431044	regulator of G protein signaling 16
col13a1	0.183	0.683	0.711	1.806	1.038	0.762	1.19167	up	0.00193932	0.0431044	collagen, type XIII, alpha 1
erich3	0.764	1.612	0.809	0.256	6.185	0.74	1.17214	up	0.00195851	0.0433061	glutamate-rich 3
LOC103461906	1.835	3.563	3.31	0.073	3.304	0.632	-1.11852	down	0.00195893	0.0433061	tripartite motif-containing protein 54-like
synpo2la	0.095	0.851	0.5	1.866	0.743	0.64	1.16627	up	0.00195969	0.0433061	synaptopodin 2-like a
agbl5	1.64	2.945	3.527	6.181	6.698	5.307	1.1644	up	0.00195977	0.0433061	AGBL carboxypeptidase 5
c1qtnf6b	5.298	6.046	5.497	19.686	8.808	9.685	1.18066	up	0.00197022	0.0434939	C1q and TNF related 6b
LOC103465235	44.603	44.019	38.396	20.242	19.337	20.501	-1.08004	down	0.00197314	0.043515	protein transport protein Sec61 subunit alpha-like
ncoa7a	35.497	26.079	50.312	18.7	17.95	16.299	-1.07934	down	0.00198077	0.0435967	nuclear receptor coactivator 7a
fam180a	0.261	0.484	0.67	1.136	1.259	0.865	1.20234	up	0.00199986	0.0439295	family with sequence similarity 180 member A
cldn34a	0.469	0.734	0.499	0.308	2.912	0.807	1.24101	up	0.00202574	0.0442446	claudin 34a
mpp2a	0.776	1.423	0.961	2.093	2.733	2.335	1.17947	up	0.00203966	0.0443211	MAGUK p55 scaffold protein 2a
LOC103461724	0.327	0.146	0.748	0.67	1.067	1.289	1.30724	up	0.00204238	0.0443369	interferon-induced protein 44-like
hsc70	1.932	5.859	6.417	9.499	13.657	8.326	1.14766	up	0.00205211	0.0445046	heat shock cognate 70
nansa	79.699	92.308	59.377	36.168	36.615	36.933	-1.07649	down	0.00208542	0.0451827	N-acetylneuraminic acid synthase a
bmp7b	13.18	6.683	7.206	4.869	3.309	4.832	-1.05685	down	0.00211768	0.0457478	bone morphogenetic protein 7b
fndc4a	0.129	0.814	1.086	1.583	1.7	1.296	1.17308	up	0.00212357	0.0458303	fibronectin type III domain containing 4a
sec23b	68.095	52.181	41.079	22.04	27.264	27.986	-1.06186	down	0.00213974	0.0460993	SEC23 homolog B, coat complex II component
LOC103470362	4.662	4.87	7.599	13.673	12.587	12.132	1.16406	up	0.00214019	0.0460993	acyl-CoA dehydrogenase family member 11
LOC103460771	0.985	2.147	1.747	0.094	1.743	0.309	-1.18381	down	0.00215367	0.046255	stonustoxin subunit alpha-like
LOC103467550	4.149	2.064	2.729	9.011	6.37	5.218	1.20363	up	0.00218072	0.0467455	histone H1-like
mthfd1l	6.801	4.894	5.124	2.218	2.651	3.159	-1.0667	down	0.00220597	0.0472372	methylenetetrahydrofolate dehydrogenase (NADP+ dependent) 1 like
LOC103478486	54.621	36.15	51.712	99.251	128.804	93.341	1.17355	up	0.00220792	0.0472372	urokinase plasminogen activator surface receptor-like
LOC108166655	9.101	0.02	0.081	14.06	0	8.02	1.26245	up	0.00222284	0.0475105	uncharacterized LOC108166655
impg1a	0.62	0	0.435	1.412	0.027	1.055	1.23886	up	0.0022494	0.0479332	interphotoreceptor matrix proteoglycan 1a
htr1fa	0.072	0.466	0.16	0.042	1.122	0.417	1.17609	up	0.00225205	0.0479332	5-hydroxytryptamine (serotonin) receptor 1Fa
rbfox1l	0.662	1.851	1.807	3.384	3.866	2.392	1.15775	up	0.00225342	0.0479332	RNA binding fox-1 homolog 1, like
tmdd1	1.73	1.893	2.865	4.825	5.206	4.768	1.18928	up	0.00228693	0.048553	transmembrane and death domain 1
dnai7	0.363	0.663	0.433	1.139	1.603	0.595	1.1919	up	0.00229609	0.048691	dynein axonemal intermediate chain 7
LOC103469978	0.55	0.516	1.755	1.715	0.744	3.978	1.18932	up	0.00230377	0.0487239	granzyme A-like
frk	42.642	28.628	28.065	16.003	14.203	17.71	-1.05175	down	0.00231074	0.048823	fyn-related Src family tyrosine kinase
LOC103470686	24.934	9.76	6.131	6.649	5.828	7.464	-1.0336	down	0.00231285	0.048823	interleukin-1 beta-like
tm4sf21a	63.721	36.998	43.3	15.547	33.618	20.51	-1.04751	down	0.00232149	0.0489588	transmembrane 4 L six family member 21a
LOC103480934	5.145	5.65	1.679	1.428	2.846	1.671	-1.06879	down	0.00232507	0.0489876	uncharacterized LOC103480934
LOC103461452	26.573	13.158	24.185	7.925	10.327	12.523	-1.05435	down	0.00233836	0.0491331	uncharacterized LOC103461452
LOC103481192	0.651	1.396	0.607	2.035	1.932	2.035	1.17637	up	0.00234552	0.0492208	protein FAM180A
LOC103480458	3.138	1.563	1.608	0.984	1.462	0.573	-1.06259	down	0.0023684	0.049571	Y-box-binding protein 2-A
csdc2a	0.931	1.736	1.482	0.776	0.488	0.662	-1.10595	down	0.00239096	0.0499045	cold shock domain containing C2, RNA binding a
cyp51	5.654	8.098	3.559	2.757	3.312	2.161	-1.07245	down	0.00239108	0.0499045	cytochrome P450, family 51
LOC108166101	9.226	0	0	0.279	0	62.371	2.76314	up	1.00318102802904e-11	3.00764517403409e-09	cerebellin-4-like
noxo1b	1.712	1.819	1.356	0.488	0.488	0.365	-1.8633	down	1.0037265359343e-06	9.43588005349086e-05	NADPH oxidase organizer 1b
s100a1	40.292	9.337	136.655	2.435	1.962	9.319	-3.76328	down	1.00478130883378e-20	9.2883658824109e-18	S100 calcium binding protein A1
sema3fa	18.507	10.675	11	1.192	0.539	0.867	-3.94952	down	1.00786354620378e-22	1.11802303180386e-19	sema domain, immunoglobulin domain (Ig), short basic domain, secreted, (semaphorin) 3Fa
LOC103460646	0	9.663	0	0	0.071	0	-7.02925	down	1.01145695484991e-31	2.24401840003e-28	interferon-induced protein 44-like
LOC108165987	0	14.745	0	0	0	0	-12.2633	down	1.02242605609359e-38	3.78059074674874e-35	interferon-induced protein 44-like
LOC103462731	114.841	35.392	79.378	5.384	9.409	8.273	-3.31518	down	1.0335791596329e-17	7.39709265665017e-15	mucin-5AC-like
LOC103480537	0.161	0.47	0.032	0.537	1.054	0.688	1.7767	up	1.03496614014996e-05	0.000671396	deleted in malignant brain tumors 1 protein-like
LOC103470735	2.016	0.153	0.075	0.248	0.112	0.104	-2.26651	down	1.054970964547e-09	2.26822932752926e-07	sterile alpha motif domain-containing protein 9-like
LOC103466044	0.822	1.05	1.082	4.308	4.448	2.087	1.87496	up	1.05993824327688e-06	9.88058397703393e-05	uncharacterized LOC103466044
pax8	0.872	3.007	1.875	0.231	19.056	4.001	2.01638	up	1.07091206803241e-07	1.38135204310274e-05	paired box 8
tmem269	0.17	0.717	0.89	1.183	12.925	1.018	3.08737	up	1.07292372808231e-14	5.95097145780853e-12	transmembrane protein 269
rec114	0.327	0.2	0.344	0.919	2.51	1.275	2.4291	up	1.07909537018259e-08	1.77339332465711e-06	REC114 meiotic recombination protein
LOC108165966	0.711	3.28	0	8.824	0.08	6.735	1.96952	up	1.08971540116648e-06	0.000101157	programmed cell death 1 ligand 1-like
LOC103470023	0	0	0.52	3.808	0.091	0	2.89933	up	1.09331042034951e-09	2.26822932752926e-07	lysozyme C, milk isozyme-like
LOC103460547	0	0	0	1.717	0.551	0.434	9.81645	up	1.10069212778959e-17	7.63123610848117e-15	galactose-specific lectin nattectin-like
LOC103472940	0.926	0	28.439	1.195	0	1.163	-3.63678	down	1.10169616998106e-18	8.1474104090666e-16	major histocompatibility complex class I-related gene protein-like
LOC103478985	0.198	1.431	2.745	7.938	4.727	1.314	1.67556	up	1.12061614864984e-05	0.000722139	myocilin-like
LOC103480872	1.445	1.606	0.387	0.621	0	0.383	-1.77276	down	1.12295191269013e-05	0.000722139	type-2 ice-structuring protein-like
ero1a	8.832	2.142	3.95	1.471	1.044	1.401	-1.92937	down	1.14011062040586e-07	1.46210949273551e-05	endoplasmic reticulum oxidoreductase 1 alpha
LOC103474119	0.445	6.459	9.088	0.993	1.961	1.441	-1.8627	down	1.14713824085714e-06	0.000105603	G2/M phase-specific E3 ubiquitin-protein ligase
LOC103477719	1.317	1.456	1.293	1.762	22.187	1.606	2.65103	up	1.15301839690047e-11	3.41078215381785e-09	NACHT, LRR and PYD domains-containing protein 3-like
gpr158b	0.045	0.182	0.105	0.256	1.038	0.321	2.27198	up	1.16668394269414e-08	1.90323896710383e-06	G protein-coupled receptor 158b
LOC103480627	0.581	0.237	2.554	0.055	0.093	0.134	-3.56585	down	1.16735303291057e-13	5.51040306130933e-11	endonuclease domain-containing 1 protein-like
LOC103478947	2.851	3.532	3.886	1.036	0.961	1.277	-1.64827	down	1.18263725792279e-05	0.000751805	anionic trypsin-2-like
LOC103457173	8.211	7.554	11.832	2.22	1.356	2.822	-2.1083	down	1.19329341401134e-08	1.93243851702595e-06	protein NLRC3-like
LOC103462633	0.229	0.123	0.618	0.619	2.498	0.903	2.04776	up	1.19832376122094e-05	0.000759019	cytochrome P450 3A56-like
LOC103473342	0.127	0.181	0.111	0.153	1.705	0.205	2.29153	up	1.20118680413766e-07	1.5269931383574e-05	rhotekin-like
LOC103462554	0.044	0.188	0.086	0	1.744	0.053	2.48735	up	1.20447038318104e-07	1.5269931383574e-05	calretinin-like
LOC103457067	0.11	0.13	0.346	1.194	0.21	0.629	1.7894	up	1.21766225605643e-05	0.000765299	ankyrin repeat and SOCS box protein 2-like
LOC103461454	2.61	0	4.425	0	2.081	0.096	-1.69084	down	1.22176531901869e-05	0.000765709	poly
LOC103478259	69.818	49.141	175.506	30.732	26.922	40.882	-1.57934	down	1.23939983607671e-05	0.000774573	hepcidin-like
casp17	17.764	10.101	5.944	0.795	4.129	3.921	-1.93411	down	1.25252426983927e-07	1.57889224151443e-05	caspase 17, apoptosis-related cysteine peptidase
egln3	48.926	21.941	27.076	2.954	9.487	6.436	-2.37513	down	1.2539764135777e-10	3.31199056090891e-08	egl-9 family hypoxia-inducible factor 3
LOC103473529	0	1.888	7.896	0	0	0.563	-4.11199	down	1.26392011734663e-22	1.33530151064058e-19	protein NLRC3-like
LOC103476839	1.739	0.746	0.887	0.046	0.156	0.169	-3.17378	down	1.26945427711222e-12	4.6940187653353e-10	DNA damage-inducible transcript 4 protein-like
LOC103472727	0.218	0.182	0.261	0.381	2.873	0.441	2.47749	up	1.30446609435645e-08	2.06720605495658e-06	histone H4
LOC103473990	0.115	0.16	0.034	1.03	0.155	0.74	2.62749	up	1.30932202684076e-09	2.68968689698972e-07	transmembrane channel-like protein 2
grem1a	3.841	7.121	6.624	30.479	15.556	16.558	1.8314	up	1.3098814346525e-06	0.000119593	gremlin 1a, DAN family BMP antagonist
syt15	0	0	0.049	7.174	0	0	7.10873	up	1.31202153785199e-24	1.94056732258561e-21	synaptotagmin XV
pax2a	0.069	0.573	0.659	0.054	3.652	0.532	1.70146	up	1.33028002942312e-05	0.000824402	paired box 2a
ak7b	7.695	9.854	2.751	0.023	0.484	0.17	-4.90001	down	1.35289662879711e-29	2.5012803838744e-26	adenylate kinase 7b
c5	0.405	0.226	0.109	1.41	0.634	0.438	1.74181	up	1.35498837104677e-05	0.000837375	complement component 5
LOC103460997	0.38	0.081	1.168	0.1	0.113	0.123	-2.26728	down	1.36027854735983e-06	0.000123685	C-type lectin domain family 4 member E-like
LOC103460923	0.031	72.214	85.276	0	45.59	0	-1.78869	down	1.37504569813064e-06	0.000124517	proteasome subunit beta type-9-like
st6galnac5b	1.364	1.463	1.611	0.039	0	0.048	-5.62482	down	1.3868815060973e-25	2.19781093530534e-22	ST6 (alpha-N-acetyl-neuraminyl-2,3-beta-galactosyl-1,3)-N-acetylgalactosaminide alpha-2,6-sialyltransferase 5b
LOC103460647	0.036	11.912	0	0	0	0.131	-6.47875	down	1.38846128890605e-30	2.80040019596997e-27	interferon-induced protein 44-like
LOC103480597	2.922	2.093	1.892	0.571	1.033	0.172	-1.95762	down	1.41507894017396e-07	1.77372550094347e-05	tripartite motif-containing protein 16-like
stard15	1.332	0.627	1.094	0.308	0.365	0.297	-1.65113	down	1.42518624194198e-05	0.000878311	StAR-related lipid transfer (START) domain containing 15
LOC103460250	2.47	0.28	1.318	0.009	0.131	0.022	-4.62485	down	1.42811482822818e-24	1.9802597236919e-21	lysozyme C-like
il17a/f1	1.337	0.973	0.985	0	0	0.116	-4.79256	down	1.45014598292616e-14	7.84705823834143e-12	interleukin 17a/f1
LOC103471058	38.892	23.252	20.687	9.294	10.845	8.392	-1.53754	down	1.47737185764731e-05	0.000905441	DNA damage-inducible transcript 4-like protein
LOC103474828	0.147	0.578	1.924	0.507	0	0.119	-2.07595	down	1.51668392454013e-06	0.000135682	apolipoprotein A-I
LOC103463317	0.801	1.109	8.137	0.591	0.486	0.223	-2.94729	down	1.55129672561869e-13	7.06533196358849e-11	interferon-induced protein with tetratricopeptide repeats 2-like
LOC103462684	0.398	1.118	0.956	2.471	3.932	3.663	2.02442	up	1.57901204150253e-07	1.94622006404306e-05	neuroplastin-like
gale	97.28	84.264	57.939	22.02	25.894	24.504	-1.72546	down	1.59675508245454e-06	0.000141996	UDP-galactose-4-epimerase
tdrd12	0.045	0	0.907	4.524	0.254	0.089	2.35035	up	1.59998983471508e-09	3.25663985990723e-07	tudor domain containing 12
LOC103464532	0.057	0.398	0.448	1.067	0.958	1.385	1.91346	up	1.60005851143043e-06	0.000141996	prostaglandin E2 receptor EP1 subtype-like
LOC103457920	8.65	4.062	3.357	0.473	0.506	1.252	-2.84685	down	1.61362989328556e-13	7.15999856248667e-11	thyroxine 5-deiodinase-like
LOC103475718	1.045	0.822	0.561	0.141	0.16	0.073	-2.68891	down	1.62643449952987e-11	4.74790471139074e-09	uncharacterized LOC103475718
LOC103480720	0.376	0.415	0.369	1.618	0.89	1.278	1.70397	up	1.68526139679972e-05	0.00102436	nuclear factor 1 B-type
LOC103460286	0.506	0.509	1.308	4.329	0.515	2.585	1.6759	up	1.69479117249023e-05	0.00102734	uncharacterized LOC103460286
cmah	0	0.623	0.114	0.051	1.345	1.019	1.70822	up	1.70544517870831e-05	0.00103098	cytidine monophospho-N-acetylneuraminic acid hydroxylase
LOC103465982	0	0.153	0.279	1.19	0.797	0.345	2.42434	up	1.74169254743839e-05	0.00104719	interferon-induced transmembrane protein 3-like
gja13.1	2.108	0.355	1.163	0.326	0.36	0.378	-1.76601	down	1.74724482473845e-06	0.000153827	gap junction protein alpha 13.1
LOC103461135	1.075	0.999	0.501	0.229	0.186	0.296	-1.85226	down	1.79192356448119e-06	0.000154691	claudin-14
lrp2a	0.094	0.305	0.179	0.111	1.292	0.386	1.62496	up	1.79197596301247e-05	0.00107161	low density lipoprotein receptor-related protein 2a
LOC108166287	0.679	0.186	1.705	0	0.124	0.172	-3.10523	down	1.79475344990045e-12	6.52760656385104e-10	zinc-binding protein A33-like
LOC103463816	82.854	33.221	56.598	14.483	16.957	21.578	-1.70343	down	1.79934914973205e-06	0.00015473	protein-glutamine gamma-glutamyltransferase K-like
sox9a	5.399	10.822	7.44	36.695	30.254	37.661	2.1443	up	1.80901933878479e-08	2.82640162325911e-06	SRY-box transcription factor 9a
LOC103463190	31.032	33.384	166.295	31.362	8.144	15.124	-2.07826	down	1.85426597491821e-08	2.87683530905841e-06	interferon-induced protein with tetratricopeptide repeats 1-like
LOC103481349	0.282	2.416	2.304	0.924	0.368	0.114	-1.8287	down	1.86397057226371e-05	0.00109402	pancreatic secretory granule membrane major glycoprotein GP2-like
stk32a	0.446	0.414	0.379	0.405	2.318	1.19	1.65672	up	1.903404103119e-05	0.00111422	serine/threonine kinase 32A
LOC103461382	0.359	1.782	1.146	0.088	0.151	0.164	-3.01854	down	1.90503853752326e-09	3.80767432373794e-07	alpha-tectorin-like
LOC103461346	0.547	0.326	0.239	0.778	3.131	0.517	1.98994	up	1.9526801407242e-05	0.00113706	cytochrome P450 3A56-like
ora4	0.083	2.148	0	0.041	0	0.15	-3.5255	down	1.95701288097017e-12	6.86162975474801e-10	olfactory receptor class A related 4
ncam3	77.067	198.981	198.079	34.657	44.144	62.767	-1.74376	down	2.02894008037947e-06	0.000173131	neural cell adhesion molecule 3
acer1	12.236	15.469	10.796	2.156	3.199	3.699	-2.0879	down	2.03120956309961e-08	3.10789071496055e-06	alkaline ceramidase 1
LOC103461552	13.775	0.545	11.028	3.946	0.506	2.193	-1.93105	down	2.03659411103928e-07	2.46642013173647e-05	arachidonate 12-lipoxygenase, 12R-type-like
LOC108167203	2.967	1.021	9.519	1.591	1.017	0.887	-1.94943	down	2.04553008311327e-07	2.46642013173647e-05	tripartite motif-containing protein 16-like
kcnj1a.1	18.105	1.255	0.372	2.21	1.788	0.941	-1.99759	down	2.04919643513208e-08	3.11393644587947e-06	potassium inwardly rectifying channel subfamily J member 1a, tandem duplicate 1
LOC103473211	0	1.373	0	0	0	0	-8.8413	down	2.0493832525934e-13	8.91521898863473e-11	uncharacterized LOC103473211
LOC103467935	5.68	0.224	0.034	0	0.332	0.36	-3.09562	down	2.05906207481068e-14	1.08767502837499e-11	deoxynucleoside triphosphate triphosphohydrolase SAMHD1-like
LOC103459507	2.768	0.386	0.839	43.89	22.228	15.108	4.34537	up	2.06490079159119e-24	2.69481699777896e-21	3-oxo-5-beta-steroid 4-dehydrogenase-like
LOC103472251	23.497	3.535	7.913	3.86	3.412	5.234	-1.48224	down	2.08750485208378e-05	0.00120608	granulins-like
LOC103469984	181.766	73.512	88.717	28.71	41.953	36.392	-1.68401	down	2.11298887498299e-06	0.000179445	epigen-like
LOC103480908	1.807	0	0.044	0.111	0.101	0.055	-2.77961	down	2.12122574735139e-11	6.11188499100491e-09	endophilin-A1-like
tppp3	2.527	1.446	6.265	1.216	0.532	1.245	-1.77325	down	2.12900860634162e-06	0.000179598	tubulin polymerization-promoting protein family member 3
LOC103465031	2.425	1.093	6.656	1.064	0.951	0.338	-2.1109	down	2.140817943687e-08	3.23103312235645e-06	interferon-induced GTP-binding protein Mx-like
LOC103477815	13.737	22.462	36.475	2.853	0.686	13.444	-2.09715	down	2.16819373429438e-08	3.25023960736859e-06	apolipoprotein L3
LOC103470325	8.26	10.456	33.986	6.939	5.042	3.845	-1.73537	down	2.22106990199566e-06	0.000186654	polyubiquitin-like
LOC103481417	69.005	36.446	16.2	1.953	5.28	3.259	-3.53501	down	2.23229606256756e-19	1.98102881776495e-16	carbonic anhydrase 4-like
crhbp	1.837	0.362	0.589	0.037	0.168	0.228	-2.67838	down	2.28324485742998e-10	5.8902407449932e-08	corticotropin releasing hormone binding protein
LOC108166496	6.278	1.839	9.499	1.556	0.351	0.833	-2.68331	down	2.3029477369861e-12	7.86049207581132e-10	uncharacterized LOC108166496
LOC103468709	1137.13	346.237	274.237	138.747	220.153	197.323	-1.65987	down	2.30990613933899e-06	0.00019266	hemoglobin subunit beta-A-like
fosb	1.459	0.657	0.831	0.33	0.332	0.365	-1.51807	down	2.32231798832393e-05	0.00133479	FBJ murine osteosarcoma viral oncogene homolog B
slc6a3	0.053	0.409	0.31	0.447	2.327	0.726	2.17632	up	2.33023914730368e-08	3.44657904813863e-06	solute carrier family 6 member 3
ggt1b	1.623	0.043	1.171	0.145	0.42	0.244	-1.80634	down	2.40453737212236e-06	0.000199802	gamma-glutamyltransferase 1b
LOC103476879	75.46	48.445	51.76	13.513	20.283	20.738	-1.68754	down	2.43551495255813e-06	0.000201621	transmembrane protein 150A
LOC103460110	6.843	10.35	1.913	0.937	1.37	1.1	-2.48641	down	2.44904278967093e-10	6.24534061283211e-08	DNA polymerase epsilon subunit 3-like
hamp	9.593	2.55	1.529	1.453	1.194	0.946	-1.92708	down	2.45200308045132e-07	2.94054812664287e-05	hepcidin antimicrobial peptide
LOC108166569	0.081	0.763	0.319	1	1.57	1.184	1.68801	up	2.46897414806395e-05	0.0014143	serine protease inhibitor 2.1-like
LOC108165778	0.065	0.21	0	0.128	1.424	0	2.48376	up	2.47049268513803e-06	0.000202252	retinal cone rhodopsin-sensitive cGMP 3',5'-cyclic phosphodiesterase subunit gamma-like
LOC103461267	15.248	1.867	5.957	3.878	2.291	2.175	-1.467	down	2.47340755648584e-05	0.0014143	hydroperoxide isomerase ALOXE3-like
mt2	99.493	78.582	16.197	288.497	187.136	208.653	1.81651	up	2.48802530852024e-06	0.000202939	metallothionein 2
LOC103480943	1.141	1.785	1.785	0	0.69	0.374	-2.14339	down	2.50283814221548e-07	2.98537457113939e-05	rano class II histocompatibility antigen, A beta chain-like
wnt11	21.291	17.587	11.72	3.66	2.776	3.494	-2.34886	down	2.507443695728e-10	6.32160748107063e-08	wingless-type MMTV integration site family, member 11
LOC103461373	14.994	0.33	0.034	0	0.537	0.582	-3.77513	down	2.55220966093036e-19	2.17782013605389e-16	deoxynucleoside triphosphate triphosphohydrolase SAMHD1-like
LOC103476169	2.153	0.217	0.099	0.324	8.651	9.347	2.89006	up	2.55665173394952e-12	8.59422354081879e-10	ubiquitin carboxyl-terminal hydrolase 46-like
LOC103462623	6.646	10.574	0.233	0.333	1.99	1.874	-2.05526	down	2.55688579112287e-08	3.75675948091736e-06	glutamate receptor ionotropic, NMDA 2A-like
LOC103467181	2.55	6.231	2.91	12.958	17.495	26.594	2.28646	up	2.58910409726047e-09	5.08335075237353e-07	glutathione S-transferase Mu 1-like
LOC103469977	0.655	1.086	0.263	3.725	2.002	2.749	2.07885	up	2.64346094411714e-07	3.13624729979588e-05	uncharacterized LOC103469977
LOC103462745	0.657	0.548	0.932	2.337	4.171	2.704	2.10637	up	2.69028288293202e-07	3.17482000216647e-05	trans-1,2-dihydrobenzene-1,2-diol dehydrogenase-like
p2rx3b	0.267	0.012	0.023	0.023	1.22	0.098	2.13965	up	2.70625844482518e-06	0.000219076	purinergic receptor P2X, ligand-gated ion channel, 3b
LOC103473143	0.87	0.798	2.354	0	0.009	1.16	-1.78002	down	2.7154885812336e-06	0.000219076	uncharacterized LOC103473143
LOC103477479	0.191	0.173	0.086	1.472	0.148	0.231	2.03306	up	2.74689083728632e-06	0.000220806	retinol dehydrogenase 13
cyp1d1	0.17	1.068	0.749	4.549	4.475	0.811	2.3056	up	2.74805079023104e-09	5.34809252912859e-07	cytochrome P450, family 1, subfamily D, polypeptide 1
LOC103460276	0.142	0.376	0.011	2.027	0.208	0.984	2.59846	up	2.76464562800827e-10	6.89173347224623e-08	uncharacterized LOC103460276
zbbx	0.091	0.122	1.671	0.022	0.241	0.11	-2.32729	down	2.77537181921594e-08	4.05094731454769e-06	zinc finger, B-box domain containing
LOC103480269	8.169	2.166	1.954	0.409	1.364	1.118	-2.08658	down	2.90898553115893e-08	4.21821914995373e-06	uncharacterized LOC103480269
il17c	40.815	13.816	12.42	0.342	0.432	0.187	-6.12015	down	2.93969512016105e-39	1.63050189839733e-35	interleukin 17c
ca4a	5.597	4.129	0.978	0.793	0.978	0.544	-2.2076	down	3.02709316627198e-09	5.78957663680261e-07	carbonic anhydrase IV a
LOC103481622	0.032	0.034	0	1.793	0	0	4.70205	up	3.05996358151882e-21	2.95166747911202e-18	uncharacterized LOC103481622
egr3	4.298	1.713	2.659	0.756	1.06	0.916	-1.66499	down	3.11567498469193e-06	0.000244256	early growth response 3
elovl1a	39.63	19.029	14.505	5.94	7.687	12.873	-1.46504	down	3.12483123082503e-05	0.0017419	ELOVL fatty acid elongase 1a
LOC103480940	36.008	28.805	11.55	4.683	13.12	6.285	-1.66444	down	3.18798600459263e-06	0.000249045	protein FAM111A-like
tg	18.106	221.773	98.439	4.38	1024.79	89.93	1.72588	up	3.28359919947953e-06	0.000255614	thyroglobulin
LOC103470497	0.323	0	0	0.08	0	9.021	4.80356	up	3.30218492184667e-24	4.0701263708939e-21	ecto-ADP-ribosyltransferase 5-like
cyyr1	0.743	0.537	1.367	0.183	0.083	0.135	-2.71357	down	3.318342224335e-10	8.09019127352706e-08	cysteine/tyrosine-rich 1
stx2b	0.064	0.443	0.515	1.831	0.765	0.637	1.65859	up	3.33367840845586e-05	0.00184902	syntaxin 2b
LOC103461822	2.171	7.351	0.705	0.101	1.244	1.307	-1.94602	down	3.35124714198517e-07	3.85237145554834e-05	heat shock 70 kDa protein 12A-like
rab26	0.091	0.516	0.407	0.572	1.997	0.524	1.60609	up	3.373499529091e-05	0.00186012	RAB26, member RAS oncogene family
LOC103461248	0.271	0.305	0.375	4.463	7.186	0.426	3.66225	up	3.38753141723415e-19	2.78354711195396e-16	uncharacterized LOC103461248
tshr	0.315	2.002	1.008	0.207	7.918	1.7	1.56224	up	3.39517761002497e-05	0.00186012	thyroid stimulating hormone receptor
pi15a	2.1	1.558	1.323	0.858	0.488	0.385	-1.5232	down	3.39851893242921e-05	0.00186012	peptidase inhibitor 15a
LOC103480896	1.197	0.244	0.224	0.056	0	0.277	-2.31159	down	3.4039936911283e-05	0.00186012	E3 ubiquitin/ISG15 ligase TRIM25-like
LOC103478459	5.967	3.612	3.322	0.711	0.97	0.798	-2.37824	down	3.40842053507804e-10	8.21948021643929e-08	glucocorticoid modulatory element-binding protein 1
LOC108166562	1.758	7.137	20.241	0.841	4.36	2.531	-1.91348	down	3.44995659174323e-07	3.94539881156779e-05	tripartite motif-containing protein 35-like
LOC108166860	1.669	0	0	0.161	7.073	6.376	3.02534	up	3.4775126175465e-13	1.48369413332474e-10	ubiquitin carboxyl-terminal hydrolase 17-like protein E
LOC103466488	8.223	0.091	2.721	0.056	0.8	1.166	-2.44648	down	3.48942577607018e-11	9.79954433770799e-09	mucin-2-like
LOC103468717	4981.64	1452.63	1066.55	343.147	922.096	648.08	-1.97097	down	3.50023260215466e-08	5.0426078254158e-06	hemoglobin subunit alpha-B-like
LOC103461754	21.337	15.47	91.466	14.536	21.358	9.84	-1.48782	down	3.50275988762955e-05	0.00190487	sacsin-like
LOC103473163	0.022	0.188	0.323	0.032	1.879	0.639	2.25189	up	3.53773570613141e-08	5.06375512104719e-06	thyrotropin receptor-like
LOC103479017	0.052	0.424	0.357	0.789	1.153	0.632	1.62412	up	3.53990768316103e-05	0.00192021	phosphoglucomutase-1-like
LOC103456581	0.043	0.046	0.524	0.799	1.316	0.026	1.7993	up	3.55915075293952e-05	0.00192593	uncharacterized LOC103456581
LOC103469395	36.049	0.092	0.042	8.271	1.392	0.885	-1.77805	down	3.64295044220653e-07	4.14474351337406e-05	complement C1q-like protein 2
LOC103480861	19.667	15.745	21.732	4.681	12.013	3.833	-1.47694	down	3.70510934760744e-05	0.0019894	myelin-oligodendrocyte glycoprotein-like
LOC103468953	6.488	0	1.391	0	0.793	0.769	-2.3324	down	3.70771131421579e-09	6.97112569637216e-07	claudin-9-like
LOC103467894	20.766	19.987	14.008	5.708	6.724	7.324	-1.47072	down	3.71230634707606e-05	0.0019894	monocarboxylate transporter 1-like
LOC103478138	0.06	0	0	0	0.067	1.313	4.45631	up	3.71249772047901e-15	2.28792984518187e-12	prostate-associated microseminoprotein-like
ubtf	27.752	28.016	31.267	365.889	29.72	26.928	2.27937	up	3.74441404675257e-09	6.98097227237417e-07	upstream binding transcription factor
fndc10	1.404	3.022	0.974	0.364	0.65	0.602	-1.73866	down	3.7562044511003e-06	0.000291219	fibronectin type III domain containing 10
LOC103461551	7.678	0.666	1.829	0.945	0.759	1.302	-1.75781	down	3.82739042337392e-06	0.000294842	arachidonate 12-lipoxygenase, 12R-type-like
lipg	60.444	41.17	25.19	6.209	11.33	18.056	-1.83277	down	3.86473007973159e-07	4.30868852004649e-05	lipase, endothelial
LOC103460645	0	20.65	0	0	0	0	-12.7491	down	3.99035938887388e-56	4.4265056700778e-52	interferon-induced protein 44-like
sult6b1	38.045	41.379	51.101	13.215	7.025	12.013	-2.01672	down	4.07248877407739e-08	5.79180999626161e-06	sulfotransferase family, cytosolic, 6b, member 1
LOC103477652	0.256	0.4	0.356	0.829	1.014	1.28	1.62284	up	4.09062582240755e-05	0.0021816	cortexin-3
egr1	44.836	22.389	33.036	12.12	12.67	12.063	-1.44383	down	4.12763240087291e-05	0.00219606	early growth response 1
LOC103481881	2.032	0.311	0.324	0.13	0.281	0.384	-1.74238	down	4.15253821174249e-06	0.000317683	hydroxycarboxylic acid receptor 2-like
LOC103477347	0.644	0.142	0.149	1.249	2.269	0.621	2.14267	up	4.22895923027368e-07	4.64473710311148e-05	leucine-rich repeat-containing protein 27
LOC103474665	113.741	88.043	141.504	22.677	32.492	53.464	-1.65993	down	4.23586428684195e-06	0.000321839	keratin, type I cytoskeletal 18-like
LOC103463370	42.425	10.407	25.585	5.336	5.816	6.58	-2.14462	down	4.27671137654561e-09	7.84158004959016e-07	regulator of G-protein signaling 21-like
LOC108166084	1.727	0	0	0	0	0	-9.17159	down	4.3068264285813e-11	1.19439063930631e-08	complement C1q-like protein 2
prkcdb	195.793	180.761	126.642	61.363	51.797	70.677	-1.45268	down	4.30910399932459e-05	0.00225989	protein kinase C, delta b
cebpb	76.634	25.558	37.416	10.161	18.471	23.085	-1.43262	down	4.31891048903776e-05	0.00225989	CCAAT enhancer binding protein beta
LOC103468959	13.49	0.031	0	0	4.362	0.071	-1.60819	down	4.36241954099631e-06	0.000330323	claudin-4-like
LOC103460925	2.703	67.193	120.933	5.267	50.373	3.549	-1.68883	down	4.46559540591717e-06	0.000333898	proteasome subunit beta type-7-like
LOC103472133	3.443	2.982	1.657	0.717	0.148	0.241	-2.86599	down	4.48039288225888e-12	1.42002852122565e-09	CMP-N-acetylneuraminate-beta-galactosamide-alpha-2,3-sialyltransferase 1-like
LOC103472798	21.693	20.976	17.121	2.771	8.231	5.799	-1.83117	down	4.48634178825619e-07	4.9031516706528e-05	venom phosphodiesterase 2
LOC103478813	1.577	0.387	6.642	0.194	0.074	0.758	-3.0646	down	4.50403736316272e-13	1.88540703658732e-10	endonuclease domain-containing 1 protein-like
isg15	11.905	13.47	62.039	11.021	7.563	8.805	-1.67416	down	4.55854092546921e-06	0.000339382	ISG15 ubiquitin like modifier
phlda2	114.025	52.243	105.517	27.043	33.154	27.466	-1.63239	down	4.57897245349489e-06	0.000339763	pleckstrin homology-like domain, family A, member 2
foxq1a	195.602	103.244	115.221	11.132	22.855	18.28	-2.98582	down	4.61604289835779e-15	2.69504020376226e-12	forkhead box Q1a
LOC103463247	4.871	4.415	16.315	4.957	2.417	1.913	-1.46262	down	4.62979009115141e-05	0.0023736	interferon-induced protein with tetratricopeptide repeats 2-like
LOC103467867	0.099	0.198	0.375	0.886	1.077	0.18	1.66869	up	4.63250150803121e-05	0.0023736	6-phosphofructo-2-kinase/fructose-2,6-bisphosphatase 1-like
sebox	2.519	1.621	2.207	0.534	0.926	0.8	-1.48852	down	4.66381962732427e-05	0.00238414	SEBOX homeobox
LOC103460273	0.142	0.358	0.082	2.015	0.14	1.186	2.51507	up	4.7346650912835e-10	1.12949763134641e-07	uncharacterized LOC103460273
lgsn	0.968	2.242	1.799	0.597	0.145	0.282	-2.28695	down	4.84884016815970e-09	8.81773507957303e-07	lengsin, lens protein with glutamine synthetase domain
LOC103467464	12.493	0.229	0	0	0.275	0.058	-5.24306	down	4.84925309312883e-33	1.19539476804618e-29	deoxynucleoside triphosphate triphosphohydrolase SAMHD1-like
LOC103468262	62.625	78.896	56.211	20.318	16.914	34.668	-1.45944	down	4.86867007191015e-05	0.00247522	cornifelin homolog A-like
LOC103473624	0.046	0.312	0.104	0.208	1.095	0.112	1.60855	up	4.90503032816406e-05	0.00248043	protein FAM163B-like
LOC108167179	1.755	2.612	1.213	0.264	0.14	0.478	-2.65729	down	4.93482981140838e-11	1.35165597772724e-08	probable serine/threonine-protein kinase clkA
cntn4	1.183	1.124	0.623	0.618	0.229	0.219	-1.45612	down	4.94355335372744e-05	0.00248185	contactin 4
pde6c	0.022	0.26	0.759	1.386	1.391	0.724	1.74688	up	4.9487379279324e-06	0.00036476	phosphodiesterase 6C, cGMP-specific, cone, alpha prime
fosab	23.729	10.999	13.387	1.672	3.151	4.932	-2.30192	down	4.95281834129899e-10	1.16897050766021e-07	v-fos FBJ murine osteosarcoma viral oncogene homolog Ab
LOC103475861	0.313	0.822	0.833	0.381	4.91	1.321	1.74681	up	5.05746361523907e-06	0.000371539	connector enhancer of kinase suppressor of ras 2-like
LOC103474644	96.13	90.816	128.887	17.603	18.895	34.109	-2.16123	down	5.088100753742e-09	9.14115889011975e-07	intermediate filament protein ON3-like
LOC103472726	0.173	0.278	0.254	0.297	1.499	0.891	1.92578	up	5.09527302009354e-05	0.00253461	histone H1-like
LOC103480907	2.287	2.168	0.589	0.206	0.312	0.525	-2.27054	down	5.10909448469688e-09	9.14115889011975e-07	protein-glutamine gamma-glutamyltransferase 2-like
asb11	0.395	1.192	1.074	2.56	3.092	2.199	1.55983	up	5.1682380490228e-05	0.00255943	ankyrin repeat and SOCS box containing 11
elovl7a	64.886	33.617	40.758	10.184	20.29	21.378	-1.42527	down	5.22774248628271e-05	0.00257739	ELOVL fatty acid elongase 7a
LOC103480330	0	0.029	0.027	0.081	1.591	1.161	5.587	up	5.2466138130214e-19	4.15719193056046e-16	low affinity immunoglobulin gamma Fc region receptor II-like
LOC103476442	1.734	0.531	1.193	3.724	3.378	3.266	1.58329	up	5.37452068806133e-05	0.00264388	monocarboxylate transporter 12-B
LOC103481880	10.701	0.1	0.092	0.184	0.079	0.057	-5.07612	down	5.48860442802165e-28	9.36693675692987e-25	microfibril-associated glycoprotein 4-like
LOC103474048	28.648	15.736	6.187	0.598	7.462	6.453	-1.80075	down	5.49019748294799e-07	5.71111440058849e-05	uncharacterized LOC103474048
LOC103467542	0.062	0.167	0	0.428	1.149	0.377	3.07645	up	5.49245437266574e-09	9.74844741695696e-07	histone H2B
b4galnt1b	0.172	1.844	0.091	0.063	0.265	0.2	-1.99046	down	5.49479178847203e-07	5.71111440058849e-05	beta-1,4-N-acetyl-galactosaminyl transferase 1b
LOC103466236	3.066	3.686	21.968	4.54	3.128	1.455	-1.65415	down	5.50319860229365e-06	0.000400308	probable E3 ubiquitin-protein ligase HERC4
LOC108166987	0	1.001	0	0	0	0.11	-3.15136	down	5.52116527618702e-07	5.71111440058849e-05	GTPase IMAP family member 7-like
LOC103475896	2.538	1.296	8.379	0.943	0.961	1.493	-1.84517	down	5.53452445743498e-07	5.71111440058849e-05	endonuclease domain-containing 1 protein
LOC103458961	3.128	3.959	2.848	7.294	4.272	39.915	2.3731	up	5.55032890833042e-10	1.29620628589704e-07	NACHT, LRR and PYD domains-containing protein 7-like
LOC103468299	0.5	0	0	9.376	8.244	14.298	5.9878	up	5.60694507533187e-39	2.48791366882626e-35	sterile alpha motif domain-containing protein 9-like
LOC103481311	1.186	0.358	0.131	0.197	0.224	0.122	-1.61977	down	5.68254146289637e-05	0.00277418	glycylpeptide N-tetradecanoyltransferase 1-like
LOC103475946	29.246	3.585	10.747	2.893	8.887	4.727	-1.40036	down	5.68940553223873e-05	0.00277418	C-X-C motif chemokine 9-like
gpnmb	5.347	0.627	3.163	0.388	0.842	0.594	-2.32272	down	5.74936921480788e-10	1.31500521030647e-07	glycoprotein (transmembrane) nmb
LOC103469061	0.993	0.375	3.008	0.149	0.117	0.419	-2.67012	down	5.78543318497585e-12	1.8078256428433e-09	myosin-11-like
LOC103468615	0.265	0.686	1.642	1.081	4.237	2.031	1.50185	up	5.80347894855238e-05	0.0028236	voltage-dependent T-type calcium channel subunit alpha-1I
cyp1a	582.963	435.671	592.395	13.71	11.602	19.034	-5.18294	down	5.85569306970119e-34	1.62393008055488e-30	cytochrome P450, family 1, subfamily A
LOC103478386	1.98	0.9	0.408	0.255	0.609	0.367	-1.41518	down	5.87849836346664e-05	0.00285384	interleukin-1 receptor type 2
LOC103457941	3.74	21.784	6.508	1.06	2.824	2.958	-2.22653	down	5.90469196704639e-09	1.03969441254676e-06	desmin-like
znf704	2.718	4.264	4.95	11.392	12.459	10.124	1.5094	up	5.94221471803936e-05	0.00287847	zinc finger protein 704
LOC103459820	15.838	10.676	4.872	1.181	4.878	2.949	-1.8005	down	5.98715041074519e-07	6.12124050750198e-05	calumenin-A
trpc4a	0.602	2.369	2.658	7.662	3.489	4.757	1.49831	up	6.02039309744149e-05	0.00290999	transient receptor potential cation channel, subfamily C, member 4a
atp6ap1lb	0.122	0.261	0.359	0.04	2.364	0.209	1.81205	up	6.04653622646721e-06	0.000435547	ATPase H+ transporting accessory protein 1 like b
slc26a1	10.878	5.023	6.523	2.198	1.743	4.449	-1.41798	down	6.04727431008939e-05	0.0029103	solute carrier family 26 member 1
LOC103473530	0	0.947	1.101	0	0	0.429	-2.24722	down	6.08903325043851e-08	8.4432057308893e-06	protein NLRC3-like
gpr61	7.126	5.796	5.719	1.712	2.39	2.82	-1.42883	down	6.10204936337329e-05	0.0029303	G protein-coupled receptor 61
hspb9l	0.183	0.393	0.18	1.286	0.539	1.447	2.10932	up	6.15079486402087e-07	6.23112031293e-05	heat shock protein, alpha-crystallin-related, b9-like
LOC103471486	0.286	0.496	0.411	0.888	1.232	1.603	1.63941	up	6.18531597218215e-05	0.00296388	uncharacterized LOC103471486
per2	29.549	14.989	23.479	4.175	2.075	4.159	-2.70771	down	6.19546043889805e-13	2.54541639439615e-10	period circadian clock 2
LOC103476780	3.285	6.61	8.271	19.071	13.281	18.946	1.49751	up	6.25188681612004e-05	0.00298289	E3 ubiquitin-protein ligase NEURL1-like
LOC103460648	0	2.468	0	0	0	0.042	-5.77903	down	6.3269519431603e-16	4.12852222973396e-13	interferon-induced protein 44-like
tnfaip6	2.415	1.521	0.941	0.566	0.258	0.558	-1.817	down	6.41085313573582e-06	0.000460295	tumor necrosis factor, alpha-induced protein 6
LOC103480415	0.141	0.129	0.236	0.158	0.292	1.291	1.77666	up	6.42932443837809e-05	0.00305441	GTPase IMAP family member 7-like
LOC103480364	4.406	3.213	6.575	3.159	0.175	1.235	-1.63469	down	6.43454598140888e-06	0.000460506	sterile alpha motif domain-containing protein 9-like
bglapl	0.399	6.18	3.478	0.835	0.698	1.938	-1.53396	down	6.45441220536998e-05	0.00305978	bone gamma-carboxyglutamate (gla) protein, like
LOC103480235	3.829	3.446	1.736	0.136	0.654	0.467	-2.83874	down	6.47374317242607e-13	2.61139029133536e-10	scavenger receptor cysteine-rich type 1 protein M130-like
lmcd1	1.612	1.768	3.201	5.564	7.323	6.069	1.52585	up	6.49646777761467e-05	0.00307315	LIM and cysteine-rich domains 1
nanp	11.363	8.222	6.145	2.118	3.212	2.946	-1.63609	down	6.52285811189052e-06	0.000465325	N-acetylneuraminic acid phosphatase
LOC103472223	0.098	1.127	0.624	0.04	0.119	0.148	-2.57874	down	6.62559567171311e-10	1.49995373033293e-07	CD209 antigen-like protein A
LOC103473571	0.542	1.784	0.182	0.103	0.282	0.216	-2.05564	down	6.65320532174075e-08	9.16819958187207e-06	ankyrin-1-like
tpo	5.614	35.068	3.434	0.354	143.484	16.081	1.8579	up	6.66534818553963e-07	6.72170067474465e-05	thyroid peroxidase
LOC103460426	42.526	9.731	8.452	3.5	12.615	7.356	-1.37092	down	6.67425929889039e-05	0.00313055	uncharacterized LOC103460426
LOC108166343	22.721	17.904	16.483	6.184	6.471	6.041	-1.61081	down	6.82916148940764e-06	0.000484063	exonuclease DPD1, chloroplastic/mitochondrial-like
LOC103481692	5.423	1.215	2.269	0.35	1.468	1.025	-1.64649	down	6.90897739762917e-06	0.000488161	microfibril-associated glycoprotein 4-like
LOC103461001	3.577	1.44	1.337	0.566	0.902	0.908	-1.41799	down	6.92646514953788e-05	0.00324199	myosin-2 heavy chain-like
LOC103468956	18.708	2.288	5.209	1.42	3.962	3.384	-1.57952	down	6.95583759310362e-06	0.000489912	claudin-4-like
LOC103480288	0.097	0.186	0.209	0.209	2.401	1.313	2.98756	up	6.96450020902106e-12	2.14603335607418e-09	macrophage mannose receptor 1-like
LOC103480245	10.39	2.314	0.605	0.364	0.483	0.674	-3.12679	down	6.97674432230418e-15	3.96887306499078e-12	uncharacterized LOC103480245
LOC103480867	8.168	16.279	13.024	56.405	17.613	80.24	2.04141	up	7.02412343366153e-08	9.56056457050397e-06	ladderlectin-like
dusp2	17.47	15.288	16.178	62.559	39.317	38.102	1.51617	up	7.03866754892395e-05	0.00328067	dual specificity phosphatase 2
LOC103480930	1.846	1.293	0.44	0.294	0.323	0.142	-2.2329	down	7.04365728860608e-09	1.22086391097668e-06	piggyBac transposable element-derived protein 4-like
fgf24	5.314	2.617	4.315	0.936	1.717	1.927	-1.4183	down	7.12502615112322e-05	0.00331396	fibroblast growth factor 24
stmn2b	0.16	0.411	0.251	1.791	1.215	0.658	2.15213	up	7.18537518759046e-07	7.14864277631757e-05	stathmin 2b
LOC103460073	28.45	32.297	59.964	14.422	17.52	13.017	-1.42481	down	7.20739904428621e-05	0.00334526	interferon-induced protein 44-like
LOC108165719	0.188	30.766	0	70.369	50.589	3.573	2.0082	up	7.22149955699518e-08	9.76927982753019e-06	uncharacterized LOC108165719
LOC103463313	9.116	11.301	27.422	8.166	5.872	3.782	-1.42454	down	7.31294033300504e-05	0.0033801	interferon-induced protein 44-like
slc25a25b	2.307	3.461	2.861	1.255	0.905	1.038	-1.43117	down	7.43843687627185e-05	0.00343096	solute carrier family 25 member 25b
foxq1b	147.611	92.953	106.502	13.91	17.574	17.245	-2.83228	down	7.46047791914907e-14	3.6781814025387e-11	forkhead box Q1b
LOC103475602	1.25	1.832	2.005	0.41	0.747	0.253	-1.8489	down	7.47544766383844e-06	0.000515063	uncharacterized LOC103475602
nab1b	19.925	8.563	15.188	5.337	5.744	5.586	-1.38969	down	7.51523234159607e-05	0.00344913	NGFI-A binding protein 1b (EGR1 binding protein 1)
tent5ba	16.627	11.876	13.071	3.865	6.939	4.908	-1.40364	down	7.52446842340304e-05	0.00344913	terminal nucleotidyltransferase 5ba
p2rx4b	0.808	0.297	1.716	0.218	0.099	0.188	-2.47484	down	7.53043161922482e-10	1.68757733236487e-07	purinergic receptor P2X, ligand-gated ion channel, 4b
acod1	3.217	1.43	0.189	0.081	0.308	0.434	-2.5505	down	7.5891764964186e-11	2.05333499694565e-08	aconitate decarboxylase 1
nkx2.4a	0.401	0.908	0.437	0.088	4.065	1.054	1.57475	up	7.66626939374845e-05	0.00350688	NK2 homeobox 4a
LOC108166304	2.449	4.784	0.198	0.066	0.357	1.14	-2.24705	down	7.67188555278035e-09	1.30929579133834e-06	glutamate receptor ionotropic, NMDA 2A-like
acot7	10.786	9.053	8.019	3.587	3.356	3.592	-1.40265	down	7.70519054627375e-05	0.00351744	acyl-CoA thioesterase 7
LOC103478271	0.261	1.014	2.112	4.525	2.811	2.533	1.54206	up	7.82978436510662e-05	0.00356204	galanin receptor type 1
LOC103480645	384.489	322.327	190.755	140.164	108.92	93.715	-1.38866	down	7.83501531232321e-05	0.00356204	uncharacterized protein YBL113C-like
LOC103481391	1.51	2.164	8.574	1.336	1.444	1.091	-1.661	down	7.8460062468822e-06	0.000537258	interferon-induced protein with tetratricopeptide repeats 5-like
crlf1b	0.626	1.014	0.552	0.227	0.2	0.124	-1.98626	down	7.85006514744421e-07	7.70626306907952e-05	cytokine receptor-like factor 1b
dgat2	0.173	1.047	0.555	0.054	0.061	0.177	-2.59147	down	7.94088900561317e-10	1.76176563478534e-07	diacylglycerol O-acyltransferase 2
aldh1l1	0.827	3.479	1.086	1.034	16.613	1.975	1.863	up	8.04097872193732e-07	7.82443657565357e-05	aldehyde dehydrogenase 1 family, member L1
LOC103473109	0.71	0.482	0.708	2.469	1.603	2.308	1.74596	up	8.06463964470725e-06	0.000548493	sialoadhesin-like
LOC103472861	4.976	1.576	3.936	0.787	1.487	1.158	-1.61077	down	8.10602356162747e-06	0.000548493	uncharacterized LOC103472861
LOC108165901	20.847	10.436	18.824	6.009	5.224	5.313	-1.59835	down	8.108981401656e-06	0.000548493	early growth response protein 1-B-like
LOC103481222	0.287	0.533	0.075	0.734	0.043	1.994	1.62718	up	8.14550505212537e-05	0.00368809	tripartite motif-containing protein 16-like
LOC103477176	0.03	0.081	0.162	0.148	0.034	2.372	3.21171	up	8.20622277654105e-13	3.21144299207436e-10	tripartite motif-containing protein 16-like
nxpe3	1.741	2.362	1.075	0.39	0.162	0.144	-2.88987	down	8.25080007879918e-13	3.21144299207436e-10	neurexophilin and PC-esterase domain family, member 3
tyr	1.182	0.812	0.462	0.305	0.154	0.292	-1.70544	down	8.29282117422209e-06	0.000559223	tyrosinase
LOC103462795	0.068	0	4.466	3.259	9.08	0.601	1.51236	up	8.3027944490678e-05	0.00372133	phospholipase A2 inhibitor and Ly6/PLAUR domain-containing protein
LOC103459111	11.303	8.814	12.2	35.077	29.732	26.549	1.49915	up	8.32587841005463e-05	0.00372415	endoplasmic reticulum-Golgi intermediate compartment protein 2-like
LOC108166747	0	0	7.521	0	0	0	-11.2923	down	8.33178181860299e-36	2.64069873467894e-32	uncharacterized LOC108166747
LOC103481320	2.308	0	0.04	0.239	0.045	0	-3.03415	down	8.37940237865754e-12	2.54664960510817e-09	monocarboxylate transporter 7
LOC103477539	7.979	1.958	2.689	0.884	1.844	1.472	-1.58725	down	8.41093154605988e-06	0.000565469	killer cell lectin-like receptor subfamily F member 1
egln2	39.424	25.687	31.038	11.423	13.506	11.885	-1.38494	down	8.47572077131422e-05	0.00375334	egl-9 family hypoxia-inducible factor 2
LOC103460649	0	8.343	0	0	0	0	-11.4419	down	8.57631626418212e-40	6.34247175457149e-36	interferon-induced protein 44-like
LOC103480642	45.736	62.421	16.149	7.459	21.993	6.713	-1.78115	down	8.58379045621139e-07	8.29737769739344e-05	cell wall protein DAN4-like
ahrra	5.025	4.467	5.823	1.892	1.043	1.449	-1.80392	down	8.60180686198725e-07	8.29737769739344e-05	aryl-hydrocarbon receptor repressor a
LOC103459112	4.765	4.154	6.135	15.345	12.119	14.924	1.49332	up	8.6440535785323e-05	0.00382026	fatty acyl-CoA reductase 1
LOC103480570	2.526	1.337	7.774	0.46	0.454	1.022	-2.58571	down	8.66764280523428e-11	2.31687136478226e-08	endonuclease domain-containing 1 protein-like
LOC103481339	1.789	0	1.202	0.106	0	0.506	-2.28342	down	8.6915722376579e-09	1.46084258836877e-06	MAGUK p55 subfamily member 3-like
LOC103467538	0	0	0	0	1.29	0	8.75154	up	8.83727639429874e-19	6.76082117530731e-16	rhodopsin
LOC103473463	29.291	16.098	14.672	6.056	7.693	9.369	-1.3773	down	8.95389757450778e-05	0.00394933	guanine nucleotide-binding protein subunit alpha-14-like
LOC103460926	0	77.383	166.183	0	54.856	0.028	-2.14979	down	8.97487723309343e-09	1.4971174909279e-06	proteasome subunit beta type-8-like
LOC103469593	317.391	360.785	228.137	29.704	108.891	95.243	-1.95449	down	9.02940512665397e-08	1.18536320792867e-05	Golgi-associated plant pathogenesis-related protein 1-like
LOC103462368	42.715	27.579	22.248	10.401	6.38	10.516	-1.76125	down	9.11315440067403e-07	8.67744392847013e-05	translation initiation factor IF-2
gnpnat1	70.04	51.207	46.639	13.783	17.998	17.578	-1.76603	down	9.29660740239817e-07	8.81429623203444e-05	glucosamine-phosphate N-acetyltransferase 1
LOC108165633	13.641	8.487	8.771	2.513	2.655	3.719	-1.79744	down	9.36316051830426e-07	8.83962039400419e-05	butyrophilin-like protein 2
cyp1b1	67.893	31.617	41.707	4.141	12.607	16.269	-2.09653	down	9.40656321404314e-09	1.55741799602061e-06	cytochrome P450, family 1, subfamily B, polypeptide 1
LOC103469194	3.477	0.989	0	0.279	0	0	-3.98618	down	9.45463339543997e-13	3.6165602846764e-10	serine protease inhibitor Kazal-type 1-like
LOC103465032	21.896	20.623	92.453	17.241	17.904	9.351	-1.60085	down	9.51835045550173e-06	0.000624776	interferon-induced GTP-binding protein Mx-like
LOC103463329	0.149	0.993	16.89	0.92	0.081	0.067	-4.07377	down	9.57400104339886e-24	1.11794098499393e-20	E3 ubiquitin-protein ligase rnf213-alpha-like
LOC103472184	2.589	1.984	3.167	0.556	0.633	0.764	-1.98499	down	9.69591900297657e-08	1.25797461403531e-05	cyclic AMP-responsive element-binding protein 5
LOC103456728	10.575	9.793	8.65	3.849	2.835	4.279	-1.40406	down	9.77252625094086e-05	0.00425162	vegetative cell wall protein gp1-like
LOC103473763	12.815	21.044	3.211	5.778	2.527	5.78	-1.3959	down	9.79219381509783e-05	0.00425162	protein FAM222A-like
LOC103461094	2.229	1.471	1.515	0.591	0.672	0.312	-1.7254	down	9.81172704078651e-05	0.00425162	apoptosis regulator BAX-like
neto1l	0.012	0.11	0.113	0.107	1.186	0.081	2.5325	up	9.91649370060374e-10	2.15693460040779e-07	neuropilin (NRP) and tolloid (TLL)-like 1, like
LOC103480866	0	0	0	62.159	0	0	14.3388	up	9.95375850462629e-67	2.20834086183639e-62	butyrophilin-like protein 2
